# Supplementary material for: GARP Regulates the Immune Capacity of a Human Autologous Platelet Concentrate
Source: Biomedicines. 2022 Dec 5;10(12):3136. doi: 10.3390/biomedicines10123136 (PMC9775012; doi:10.3390/biomedicines10123136)
Supplement: Supplementary file 1 [file biomedicines-10-03136-s001.zip]

Archive with 1 entries (1 files):
- biomedicines-2026174-supplementary.pptx
